# Supplementary material for: Discrete Time Series Forecasting of Hive Weight, In-Hive Temperature, and Hive Entrance Traffic in Non-Invasive Monitoring of Managed Honey Bee Colonies: Part I
Source: Sensors (Basel). 2024 Oct 4;24(19):6433. doi: 10.3390/s24196433 (PMC11479372; doi:10.3390/s24196433)
Supplement: Supplementary file 1 [file sensors-24-06433-s001.zip]

Archive with 2 entries (2 files):
- ST.pdf
- supp_mats.pdf
